# Supplementary material for: Dipeptidase-1–knockout mice develop invasive tumors with features of microsatellite-unstable colorectal cancer
Source: JCI Insight. 2025 Apr 3;10(9):e186938. doi: 10.1172/jci.insight.186938 (PMC12128987; doi:10.1172/jci.insight.186938)
Supplement: Supporting data values [file jciinsight-10-186938-s108.xlsx]

## Sheet: Fig. 1C
SW620	SW480
194	3
128	9
188	4
208	21
272	5
211	8
223	5
183	20
187	6
133	7
212	10
152	24

## Sheet: Fig. 1D
Scramble 100 um	Scramble 200 um	Scramble 300 um	LSALT 100 um	LSALT 200 um	LSALT 300 um
165	246	190	252	143	117
122	151	124	172	337	65
284	213	344	423	200	121
196	178	223	252	161	153
259	170	268	342	181	132
133	95	136	137	186	160
215	364	422	196	143	80
233	180	224	278	303	151
225	208	507	343	126	142
768	256	121	172	118	98
298	201	251	155	102	95
164	178	245	141	171	124

## Sheet: Fig. 2B
Axin2		NKD1		DPEP1
-	+	-	+	-	+
1	5.379	1	29.581	1	1.252
1	2.776	1	12.43	1	1.199
1	2.949	1	12.844	1	2.041
1	4.14	1	22.024	1	2.763

## Sheet: Fig. 2C
WT	MUT
14.76	13.82
14.47	11.77
13.02	10.9
12.13	10.48
11.62	10.21
11.26	8.971
11.19	9.615
11.01	9.517
10.99	11.51
10.62	6.569
10.49	9.389
10.14	3.611
9.987	12.27
9.86	12.78
9.663	9.745
9.634	3.782
9.469	12.84
9.396	10.15
9.028	11.7
8.599	11.7
8.458	7.096
7.903	7.665
7.636	12.47
7.551	8.056
6.951	7.981
6.521	12.42
6.179	13.07
4.737	11.89
4.424	12.32
3.568	11.51
3.105	13.27
3.1	10.51
2.694	12.4
2.551	12.89
2.198	11.39
1.921	8.995
14.67	10.25
14.26	13.33
14.12	12.47
14.09	11.32
14.01	14.09
13.89	10.1
	9.975
	11.17
	9.097
	6.612
	6.879
	11
	13.56
	12.33
	14.85
	6.378
	9.156
	12.39
	7.692
	6.524
	10.35
	13.46
	13.29
	1.52
	12.64
	12.37
	12.57
	12.49
	6.45
	10.68
	12.52
	12.19
	12.48
	11.64
	13.23
	1.89
	11.99
	11.02
	13.55
	12.41
	10.49
	8.76
	5.224
	4.946
	13.37
	10.95
	10.03
	8.819
	12.78
	11.32
	5.943
	10.74
	11.21
	11.09
	12.6
	13.72
	7.716
	13.56
	13.03
	12.9
	12.12
	11.24
	10.62
	10.05
	6.66
	6.615
	11.13
	13.05
	11.75
	11.25
	10.28
	9.937
	9.448
	13.03
	13.52
	13.2
	13.19
	12.95
	12.81
	12.49
	12.19
	11.85
	11.52
	11.16
	11.15
	10.74
	10.24
	8.973
	13.61
	13.05
	12.13
	11.27
	11.13
	10.98
	7.886
	5.966
	6.537
	12.04
	13
	11.4
	11.04
	9.983
	12.66
	13.22
	12.23
	11.59
	9.143
	14.52
	6.27
	12.76
	12.76
	12.02
	11.82
	11.75
	11.09
	8.364
	8.189
	5.508
	13.5
	6.347
	13.26
	12.22
	12.02
	11.26
	9.185
	7.409
	11.85
	14.08
	12.75
	7.822
	13.48
	13.08
	12.51
	12.35
	12.2
	12.11
	11.99
	11.55
	11.25
	11.07
	10.81
	7.737
	6.284
	4.425
	9.008
	11.98
	12.27
	2.475
	11.3
	12.87
	11.64
	13.35
	12.48
	12.45
	12.43
	11.39
	12.63
	10.91
	9.135
	9.55
	7.641
	14.16
	14.1
	14.33
	13.15
	7.444
	6.44
	8.953
	11.93
	10.37
	13.87
	13.03
	11.4
	9.349
	4.858
	2.009
	8.911
	12.24
	8.269
	7.509
	10.13
	12.63
	13.69
	10.98
	10.92
	12.01
	13.47
	10.69
	10.43
	9.56
	12.35
	11.14
	10.8
	10.3
	9.965
	4.624

## Sheet: Fig. 2D
WT	MUT
14.47	10.99
14.33	9.517
13.52	13.09
13.46	12.01
13.33	12.4
13.19	11.62
13.15	10.98
13.05	14.67
13.02	14.09
12.95	9.396
12.81	2.551
12.78	8.599
12.66	12.51
12.64	13.35
12.48	10.15
12.43	11.3
12.42	11.82
12.41	11.79
12.37	12.87
12.32	12.22
12.29	11.85
12.27	11.7
12.19	12.47
12.12	10.74
12.11	10.24
12.05	11
12.02	13.05
12.01	8.189
11.89	12.02
11.75	12.17
11.7	8.736
11.7	10.62
11.64	12.24
11.55	9.983
11.53	13.82
11.52	13.23
11.4	10.62
11.39	7.692
11.39	12.61
11.26	8.468
11.24	10.03
11.13	11.51
11.13	11.45
11.07	10.1
10.48	11.64
10.35	9.86
10.14	12.95
10.13	9.008
9.987	13.08
9.716	9.745
9.634	14.26
9.56	9.663
9.55	11.75
9.448	11.15
9.349	8.458
9.156	6.378
9.143	8.229
9.135	12.27
8.995	11.38
8.911	12.49
8.76	13.37
8.364	13
8.269	11.09
7.822	14.08
7.665	12.96
7.509	13.67
7.444	7.886
7.409	12.2
6.951	13.48
6.615	12.47
6.537	7.143
6.284	3.568
6.27	14.16
5.966	13.5
4.858	12.9
4.425	12.89
2.475	12.49
1.936	12.48
1.52	12.19
13.89	12.13
13.17	11.99
13.07	11.99
12.78	11.85
12.73	11.32
12.06	11.04
11.94	11.02
11.75	10.05
11.45	8.971
11.2	13.38
11.16	12.01
11.02	11.14
10.47	10.53
10.43	7.67
9.394	13.99
9.287	12.62
8.21	13.72
8.098	13.56
8.015	7.903
5.955	13.36
5.943	12.57
13.8	13.03
13.49	11.16
12.64	11.09
12.38	10.95
12.25	13.56
12.22	11.96
12.21	11.88
11.97	11.29
11.27	4.888
10.36	7.737
9.558	14.05
6.372	11.77
6.224	11.98
5.309	11.25
3.523	11.21
1.498	11.14
	10.74
	10.51
	9.389
	8.953
	14.09
	12.81
	11.13
	10.42
	10.1
	7.901
	12.62
	11.69
	12.56
	12.52
	11.51
	11.26
	11.01
	10.91
	10.68
	11.95
	13.22
	10.69
	11.27
	13.54
	9.965
	8.819
	6.66
	3.239
	13.01
	11.82
	10.26
	8.067
	13.87
	13.69
	13.56
	13.29
	12.63
	12.13
	11.93
	9.469
	7.636
	6.879
	6.44
	13.05
	14.28
	12.54
	8.857
	14.85
	14.52
	13.61
	13.26
	13.2
	12.63
	12.29
	12.23
	11.25
	11.17
	10.92
	10.08
	9.615
	8.056
	7.434
	14.01
	12.11
	12.07
	13.07
	12.78
	9.097
	9.523
	6.282
	13.66
	13.03
	9.937
	10.98
	10.81
	3.57
	9.028
	12.77
	11.91
	11.88
	10.49
	8.885
	7.551
	12.35
	12.87
	11.59
	10.21
	13
	13
	13.55
	6.322
	12.84
	13.03
	11.19
	12.51
	12.45
	2.198
	7.447
	14.76
	11.32
	10.49
	12.21
	8.973
	12.75
	12.39
	12.6
	11.84
	11.17
	10.9
	10.28
	10.43
	7.716
	11.43
	10.3
	13.43
	12.04
	7.641
	11.64
	11.82
	12.35
	12.39
	11
	13.4
	9.975

## Sheet: Fig. 2E
WT	V600E
14.85	12.2
14.76	11.39
14.52	11.19
14.47	11.16
14.33	11.13
14.16	10.69
14.09	10.1
14.08	9.56
14.05	9.396
13.87	9.349
13.82	8.995
13.72	8.911
13.69	8.76
13.66	8.189
13.61	7.903
13.56	7.822
13.56	7.509
13.55	7.447
13.54	6.615
13.52	6.537
13.5	5.966
13.48	4.858
13.46	4.425
13.37	3.239
13.35	2.551
13.33	2.475
13.29	1.936
13.26	6.282
13.23	5.955
13.22	5.943
13.2	12.64
13.19	9.558
13.15	8.857
13.09	8.067
13.08	3.523
13.05	1.498
13.05
13.03
13.03
13.02
13
13
12.95
12.9
12.89
12.87
12.84
12.81
12.78
12.78
12.75
12.66
12.64
12.63
12.63
12.6
12.56
12.52
12.51
12.49
12.49
12.48
12.48
12.47
12.47
12.45
12.43
12.42
12.41
12.4
12.39
12.37
12.35
12.35
12.32
12.29
12.29
12.27
12.23
12.22
12.19
12.19
12.13
12.13
12.12
12.11
12.05
12.04
12.02
12.01
11.99
11.99
11.98
11.93
11.89
11.85
11.85
11.82
11.75
11.75
11.7
11.7
11.64
11.64
11.62
11.59
11.55
11.53
11.52
11.51
11.51
11.4
11.39
11.38
11.32
11.32
11.3
11.27
11.26
11.26
11.25
11.25
11.21
11.17
11.17
11.15
11.13
11.09
11.07
11.04
11.02
11.01
11
10.99
10.98
10.98
10.92
10.91
10.9
10.81
10.74
10.74
10.68
10.62
10.62
10.51
10.49
10.49
10.48
10.43
10.35
10.3
10.25
10.24
10.21
10.15
10.14
10.13
10.08
10.05
10.03
9.987
9.975
9.965
9.937
9.86
9.745
9.716
9.663
9.634
9.615
9.55
9.517
9.469
9.389
9.156
9.143
9.135
9.097
9.028
9.008
8.973
8.971
8.953
8.819
8.599
8.458
8.364
8.269
8.056
7.886
7.737
7.716
7.692
7.665
7.641
7.636
7.551
7.444
7.434
7.409
6.951
6.879
6.66
6.44
6.378
6.322
6.284
6.27
3.568
2.198
1.52
14.67
14.26
14.09
14.01
13.89
13.56
13.43
13.4
13.38
13.36
13.17
13.05
13.03
13.01
13
12.95
12.81
12.78
12.77
12.73
12.61
12.57
12.51
12.39
12.24
12.21
12.17
12.11
12.07
12.06
12.01
12.01
11.96
11.95
11.94
11.88
11.84
11.82
11.75
11.7
11.64
11.45
11.45
11.43
11.29
11.2
11.16
11.14
11.13
11.02
11
10.53
10.47
10.43
10.42
9.983
9.523
9.394
9.287
8.885
8.736
8.468
8.229
8.21
8.098
8.015
7.901
7.67
7.143
3.57
14.28
13.99
13.8
13.67
13.49
12.96
12.87
12.62
12.62
12.54
12.38
12.25
12.22
12.21
11.97
11.91
11.88
11.82
11.79
11.69
11.27
10.36
10.26
6.372
6.224
5.309

## Sheet: Fig. 2F
MSS	MSI-H
13.838	8.9107
11.6447	9.4482
7.4469	11.0219
12.3841	9.9835
13.7964	12.0143
14.0855	11.1648
10.3628	8.7604
12.5101	2.4752
13.3988	9.3944
13.3669	6.6151
14.4682	4.4246
10.4316	5.9428
12.0741	9.5582
10.5312	11.3932
12.4764	7.444
11.8792	12.2008
7.5091	11.6436
12.3922	5.9553
6.3217	4.8584
12.0111	9.5598
12.1657	10.0955
11.7455	8.0669
12.0163	3.523
7.6357	11.32
8.8186	6.537
12.7683	2.5508
12.2163	6.282
13.0321	10.1439
11.2927	9.5232
13.5465	1.4981
9.1347	12.2691
11.6166	1.52
12.9987	1.9362
13.4258	10.3723
11.1575	11.3898
13.1717	10.3469
9.3889	12.3704
12.4524	3.2394
6.6595	11.2736
12.7587	8.9954
9.4783	11.1296
14.0872	7.8219
10.433	5.9657
11.4003	9.9869
8.9531	9.0968
13.0889	10.6895
10.2353	12.7297
11.592	8.0977
8.2095	10.621
12.0646	10.2523
13.046	9.3488
7.1427	3.5683
14.0975	13.5642
12.2488	9.9647
13.0291	11.1436
5.3092
14.0317
8.4676
13.27
9.4686
13.871
13.4687
12.3263
13.6651
14.123
11.053
11.5627
10.7991
11.8857
11.1671
12.2409
9.6631
13.5632
12.8368
6.3722
12.6156
11.0906
8.8573
9.6339
12.5123
11.4003
9.5501
13.029
6.2835
9.008
9.3962
10.4863
13.5167
10.8864
11.8414
11.0423
12.4146
11.3035
11.7462
12.3456
11.9935
2.1984
7.409
10.4823
14.3278
6.9505
9.028
14.0472
12.9539
11.2412
4.8878
11.4333
12.2122
12.395
12.2908
12.6392
12.6243
11.9717
12.2171
11.6968
13.1481
9.7157
10.0266
8.3639
7.6408
11.5452
8.9729
14.5233
7.5514
13.2179
12.6282
13.3273
6.8786
11.5148
7.716
11.3194
11.2709
11.0694
13.0686
12.4248
11.9769
3.5704
12.5171
11.2517
11.1955
11.852
12.6371
13.8897
12.9516
9.2873
12.8863
11.9327
8.0152
12.1332
13.5045
11.5119
11.1899
9.6153
11.9353
10.4729
13.2312
9.8603
11.9852
10.2061
12.2728
7.7374
12.2358
12.0378
13.2891
13.03
13.7237
13.3475
7.6646
12.3192
11.6979
10.976
11.1742
7.9013
8.0561
10.1031
12.1928
10.0462
11.091
10.7412
10.6767
13.0174
11.1279
8.229
12.9962
13.0701
10.9995
12.3484
11.522
13.3822
11.2611
12.4777
10.5145
13.6644
11.7501
12.4302
13.0493
6.2243
10.9051
11.4461
9.517
10.814
11.1485
10.9247
10.133
13.4577
11.3773
13.0029
7.9033
11.9576
14.1635
11.8152
12.0163
11.0103
12.8051
12.7836
8.269
8.9712
12.1142
12.6568
13.3643
6.4399
10.4194
12.4672
7.4338
13.6895
12.4864
10.3
9.9749
10.7396
10.076
13.008
14.6696
12.6075
11.1262
11.6878
10.9019
14.2586
14.0818
12.0539
8.8849
11.6358
9.9827
10.983
11.2452
12.7465
9.7455
12.1269
11.0223
10.2841
8.4577
12.5427
12.7642
11.8168
13.562
6.3781
9.1433
11.2132
8.7362
11.6991
12.2348
12.7787
12.9584
11.0007
11.8165
13.4935
11.9099
13.99
11.2589
12.6286
13.1971
12.8681
13.0801
12.1903
12.4749
14.7606
11.3477
12.4908
12.2944
10.6165
9.1563
7.6922
8.599
8.189
13.4802
11.1377
13.6114
10.0303
14.2784
12.1058
12.0056
14.8502
9.5837
9.9372
12.5983
14.0077
12.5566
12.8954
10.9892
13.1886
13.5438
12.7826
13.8248
12.3871
12.2078
11.7668
13.2593
6.2704
10.1455
10.4887
12.5681
11.4454
12.8715
11.8455
7.886
7.6704
10.9498
11.533
11.9521
11.7943
12.8094

## Sheet: Fig. 2G
	HI	LO
MSS	32	51
MSI-H	3	19

## Sheet: Fig. 2H
NL	CMS1	CMS2	CMS3	CMS4
15.4	5.78	12.29	9.48
8.23	-0.21	13.49	5.31	13.08
8.11	11.4	14.43	11.34	11.39
7.92	4.42	13.55		12.22
7.11	5.94	11.62	7.02	11.15
7.1	9.56	13	9.47	13.84
6.61	11.39	13.43	11.64	13.03
6.57	12.2	13.17	8.94	11.29
6.56		9.39	7.19	12.56
6.55	5.88	12.45	10.94	12.34
6.52	7.72	12.76	7.94	12.1
6.52	10.63	10.43	7.33	10.19
6.46		11.4	11.76	11.16
6.45	10.37	13.09	10.39	14.09
6.35	11.13	13.05	11.36	8.95
6.18		12.67	12.52	10.24
6.14	4.89	11.48	10.34	7.44
6.1	8.91	13.03	10.25	11.59
5.98	6.8	13.8	9.33	8.21
5.94	12.91	14.03	12.45	12.06
5.77	12.9	13.03	9.98	7.14
5.69	9.71	14.19	9.18	14.1
5.51	4.26	11.78	9.75	12.25
5.22	8.98	12.14	11.41	12.93
5.08	4.09	13.02	10.81	11.81
4.74	11.53	10.55		16.62
4.62	10.17	13.54	11.02	13.04
4.42	9.2	13.51	8.46	14.45
4.38	11.55	11.07	13.38	10.29
4.14	10.86	11.66	13.15	10.14
3.94	8.19	11.26	12.1	7.19
3.79	5.06	12.59	9.24	11.84
3.78	7.86	12.31	11.03
3.61	4.01		7.13	12.74
3.2	5.96	13.87	6.38	12.78
3.1	12.16	14.09	9.63	8.94
2.94	11.18	14.45	12.51	10.61
2.7	4.62	12.5	9.98	9.62
2.47	4.95	13.51	11.04	10.1
1.92	4.86	13.2	12.41	9.35
1.89	9.56	13.01	11.99	12.74
	9.45	12.15	10.48	12.68
	5.31	12.74	6.95	12.41
	8.2	10.36	12.29	11.75
	8.07	13.67	12.64	11.17
	3.52	12.57	12.27	12.24
	11.32	12.73	11.7	11.02
	6.54	13.53	13.32	11.13
	10.49	11.99	12.64	11.69
	2.55	14.95	12.37	11.85
	12.01	9.81	9.86	11.49
	4.89	13	12.27
	6.28	11.4	7.9	14.08
	10.14	11.5	8.06	11.64
	9.52	9.73	10.05	7.86
	1.5	11.78	11.09	12.02
	1.52	11.11	13.02
	1.94	11.88	8.23	10.96
	11.39	13	11.52	12.42
	10.35		12.48	11.93
	3.57	10.64	12.56	11.5
	3.24	13.36	10.99	11.87
	11.27	12.61	11.14	10.42
	9	9.77	11.45	11.01
	11.13	9.28	9.1	13.84
	13.72	12.57	12.73	12.84
	10.68	12.52	8.1	11.86
	7.82	10.33	10.62	12.4
	9.96	11.29	12.78	11.82
	11.77	9.57	8.27	13.56
	5.97	11.37	9.97
	10.95	13.54	9.35	9.82
	7.9	12.61
	11.16	9.08		9.14
	8.76	9.43		11.7
	2.48	12.88		9.89
		10.62		8.86
		14.12		13.52
		13.97		9.01
		11.77		11.84
		13.14		11.3
		13.62		12.35
		11.56		2.2
		11.44		11.24
		11.75		11.43
9.19		13.4		12.39
7.98		11.89		12.22
4.95		9.66		9.77
3.97		13.56		9.2
3.63		12.84		8.36
3.1		12.28		7.64
3.01		10.9		11.55
2.69		14.26		8.97
2.41		12.05		7.55
2.01		8.88		10.37
1.92		14.01		7.72
		11.82		11.27
		13		11.07
		11.35		13.07
		12.86		11.85
		8.25		12.95
		14.21		11.93
		11.88		8.02
		12.13		11.19
		12.52		11.94
		12.9		11.99
		12.65		10.21
		12		7.74
		11.94		12.04
		12.54		13.29
		13.69		13.03
		14.26		11.35
		13.12		12.29
		3.03		8.19
		12.41		12.21
		12.52		6.27
		11.88		10.51
		12.7		13.66
				11.75
		13.36		12.43
		12.39		13.05
		11.35		9.99
		10.03		6.22
		9.52		10.91
		11.95		9.52
		10.44		11.15
		6.8		10.13
		12.35		10.15
		12.91		10.49
		12.23		12.57
		12.78		11.45
		12.62
		7.6		11.85
		14.38		7.89
		11.75		7.67
		13.37		11.79
		14.33		13
		9.03		10.69
		14.05		12.48
		12.95		12.02
		12.96		11.88
		11.82		12.11
		13.49		9.19
		11.91
		13.99
		14.47
		12.62
		11.97
		11.26
		12.63
		13.2
		9.72
		11.37
		10.74
		14.52
		13.22
		13.33
		6.88
		11.51
		11.32
		12.42
		11.98
		12.52
		11.25
		11.2
		13.89
		12.89
		13.5
		11.51
		10.47
		13.23
		13.35
		13.08
		12.19
		12.47
		13.56
		14.76
		12.49
		10.62
		7.69
		8.6
		12.32
		10.98
		11.17
		10.1
		12.19
		10.74
		11.13
		13.38
		13.48
		11.14
		13.61
		10.03
		12.01
		14.85
		9.58
		9.94
		12.6
		13.19
		13.54
		13.82
		12.39
		13.26
		10.81
		10.92
		11.53
		11.95
		13.46
		12.07
		11.38
		10.53
		11.96
		14.16
		11.82
		11.01
		12.13
		8.97
		12.17
		12.66
		6.44

## Sheet: Fig. 3A
WT	KO
4	2
0	5
1	2
1	5
0	3
1	2
1	5
1	4
4	3
0	2
1
1

[truncated: 16 more sheets: Fig. 3B, Supp. Fig. 1A , Supp. Fig. 1B, Supp. Fig. 2D, Supp. Fig. 2E, Supp. Fig. 3A, Supp. Fig. 3B, Supp. Fig. 3C, Supp. Fig. 3D, Supp. Fig. 3E, Supp. Fig. 5B, Supp. Fig. 5C, Supp. Fig. 6G, Supp. Fig. 6H, Supp. Fig. 6J, Supp. Fig. 6K]
